# Supplementary material for: Multi-omics analysis of somatic mutants reveals TCP7 allelically regulates multiple carotenogenic genes in citrus
Source: Mol Hortic. 2026 Feb 10;6:13. doi: 10.1186/s43897-025-00193-9 (PMC12888363; doi:10.1186/s43897-025-00193-9)
Supplement: Supplementary file 2 — Supplementary Material 2: Table S1 Gene expression levels of carotenoid biosynthetic genes in pomelo fruits with different flesh colors during color change based on quantitative RT-PCR. Table S2 Sequencing data used in this study. RF, red-fleshed; OF, orange-fleshed; WF, white-fleshed. Table S3 Statistics of DNA variations identified in color mutants of Guanxi pomelo. Table S4 Enrichment of transcription factor motifs in differential accessible chromatin regions between red-fleshed color mutant and white-fleshed wild type. Table S5 Enrichment of transcription factor motifs in differential accessible chromatin regions between orange-fleshed color mutant and white-fleshed wild type. Table S6 Expression levels (FPKM values) of seven candidate TCP genes in Guanxi pomelo with different colors. Table S7 Prediction of transcription factor binding elements in the promoter regions of the carotenoid biosynthetic genes with differential expression levels, namely NCED2, BCH, and ZDS. Table S8 Information of primers uesed in this study. [file 43897_2025_193_MOESM2_ESM.xlsx]

## Sheet: Sup Table 1
Table S1 Gene expression levels of carotenoid biosynthetic genes in pomelo fruits with different flesh colors during color change based on quantitative RT-PCR.The one-tailed t-test was performed to calculate the significant P value for differential gene expression between the mutant and the wild type. RF, red-fleshed; OF, orange-fleshed; WF, white-fleshed.
Gene	WF	RF	OF	Fold change (RF vs WF)	P value (RF vs WF)	Fold change (OF vs WF)	P value (OF vs WF)
PSY	1.03318	1.10829	1.05943	1.0727	0.320269	1.02541	0.422494
PDS	0.701823	1.02539	0.843705	1.46104	0.0743716	1.20216	0.214057
Z-ISO	0.781216	1.12279	0.968338	1.43723	0.0208222	1.23953	0.111507
ZDS	0.910234	1.58181	1.40027	1.7378	0.0309502	1.53837	0.0141825
CRTISO	0.726488	1.1066	0.795968	1.52322	0.0457238	1.09564	0.334065
LCYE	0.78671	0.897025	0.664499	1.14022	0.288245	0.844656	0.298122
LCYB1	0.786013	0.902914	0.894878	1.14873	0.320725	1.1385	0.263222
LCYB2	0.938129	0.938213	1.24991	1.00009	0.499827	1.33234	0.0632654
BCH	0.94684	1.6851	1.67261	1.77971	0.0108099	1.76652	0.0285459
ZEP	0.888763	1.30864	1.03028	1.47243	0.0430826	1.15923	0.116814
CYP97A3	0.91808	1.13387	1.13997	1.23505	0.272059	1.24169	0.173371
CYP97C1	0.880839	0.997039	0.937837	1.13192	0.340344	1.06471	0.381491
NCED2	0.92657	1.8453	1.68452	1.99154	0.0208662	1.81802	0.0263647
CCD1	0.975989	1.01036	1.18542	1.03522	0.424195	1.21458	0.108261
CCD4a	0.922735	0.923198	1.116	1.0005	0.498891	1.20945	0.075851

## Sheet: Sup Table 2
Table S2 Sequencing data used in this study. RF, red-fleshed; OF, orange-fleshed; WF, white-fleshed.
Sample ID	Type of Sequencing	Number of bases	Data file submitted to NCBI
			Bioproject	Biosample	SRR_id	SRX_id
WF-1	RNA-seq	8703495600	PRJNA1131555	SAMN42316918	SRR29704213	SRX25206784
WF-2	RNA-seq	9208989900	PRJNA1131555	SAMN42316919	SRR29704212	SRX25206785
WF-3	RNA-seq	9471516900	PRJNA1131555	SAMN42316920	SRR29704211	SRX25206786
RF-1	RNA-seq	9326324100	PRJNA1131555	SAMN42316915	SRR29704216	SRX25206781
RF-2	RNA-seq	8722603800	PRJNA1131555	SAMN42316916	SRR29704215	SRX25206782
RF-3	RNA-seq	8855231700	PRJNA1131555	SAMN42316917	SRR29704214	SRX25206783
OF-1	RNA-seq	7800859500	PRJNA1131555	SAMN42316921	SRR29704210	SRX25206787
OF-2	RNA-seq	8036961300	PRJNA1131555	SAMN42316922	SRR29704209	SRX25206788
OF-3	RNA-seq	8224981500	PRJNA1131555	SAMN42316923	SRR29704208	SRX25206789
WF-1	ATAC-seq	19291727100	PRJNA1131555	SAMN42320898	SRR29705285	SRX25207856
WF-2	ATAC-seq	14188873800	PRJNA1131555	SAMN42320899	SRR29705284	SRX25207857
RF-1	ATAC-seq	17918404800	PRJNA1131555	SAMN42320896	SRR29705287	SRX25207854
RF-2	ATAC-seq	13714999500	PRJNA1131555	SAMN42320897	SRR29705286	SRX25207855
OF-1	ATAC-seq	20176254000	PRJNA1131555	SAMN42320900	SRR29705283	SRX25207858
OF-2	ATAC-seq	18354860100	PRJNA1131555	SAMN42320901	SRR29705282	SRX25207859
WF	DNA-seq (HiFi)	8479901007	PRJNA1131555	SAMN42317645	SRR29704749	SRX25207322
RF	DNA-seq (HiFi)	5634064667	PRJNA1131555	SAMN42317644	SRR29704750	SRX25207321
OF	DNA-seq (HiFi)	8565810731	PRJNA1131555	SAMN42317646	SRR29704748	SRX25207323
WF	DNA-seq (Illumina)	15846842400	PRJNA1131555	SAMN42318494	SRR29705127	SRX25207700
RF	DNA-seq (Illumina)	13971481800	PRJNA1131555	SAMN42318493	SRR29705128	SRX25207699
OF	DNA-seq (Illumina)	10106648800	PRJNA1131555	SAMN42318495	SRR29705126	SRX25207701
GXMY	HiC	25185362208	PRJNA1131555	SAMN42328549	SRR29709432	SRX25211871
Mixed-GXMY	RNA-seq	15418811863	PRJNA1131555	SAMN42446386	SRR29791818	SRX25291156

## Sheet: Sup Table 3
Table S3 Statistics of DNA variations identified in color mutants of Guanxi pomelo. SV, structural variant; SNP, single nucleotide polymorphism; InDel, insertion and deletion. RF, red-fleshed; OF, orange-fleshed; WF, white-fleshed.
Type of genetic variation	RF vs WF	OF vs WF	RF vs YF
Number of SV identified using pbsv	5190	3868	2921
Number of SNP identified using Deepvariant	22416	16680	14677
Number of InDel identified using Deepvariant	3674	2357	2734

## Sheet: Sup Table 4
Table S4 Enrichment of transcription factor motifs in differential accessible chromatin regions between red-fleshed color mutant and white-fleshed wild type.
Motif Name	Consensus	P value	Log (P value)	Q value (Benjamini)	# of Target Sequences with Motif(of 493)	% of Target Sequences with Motif	# of Background Sequences with Motif(of 47324)	% of Background Sequences with Motif
SeqBias: CG bias	SSSSSSSSSS	1e-05	-12.66	0.0031	313	0.6349	25233.4	0.5332
AT2G15740(C2H2)/col-AT2G15740-DAP-Seq(GSE60143)/Homer	DHNDWATCGATD	1e-05	-11.74	0.0039	180	0.3651	13010.4	0.2749
OBP3(C2C2dof)/col-OBP3-DAP-Seq(GSE60143)/Homer	NYWACTTTTT	0.0001	-9.215	0.0324	251	0.5091	20103.1	0.4248
TCP7(TCP)/col-TCP7-DAP-Seq(GSE60143)/Homer	GTGGGSCCCACHHNN	0.001	-9.142	0.0324	25	0.0507	1027.9	0.0217
AT5G02460(C2C2dof)/col-AT5G02460-DAP-Seq(GSE60143)/Homer	CHCCTTTT	0.001	-8.433	0.0425	201	0.4077	15663.6	0.331
WRKY24(WRKY)/colamp-WRKY24-DAP-Seq(GSE60143)/Homer	CGTTGACTWW	0.001	-8.378	0.0425	76	0.1542	4849.8	0.1025
dof45(C2C2dof)/col-dof45-DAP-Seq(GSE60143)/Homer	NVAWAAAGTN	0.001	-7.447	0.0813	234	0.4746	18996	0.4014
Stat3+il21(Stat)/CD4-Stat3-ChIP-Seq(GSE19198)/Homer	SVYTTCCNGGAARB	0.001	-7.443	0.0813	37	0.0751	1987.5	0.042
HuR(?)/HEK293-HuR-CLIP-Seq(GSE87887)/Homer	BTTTGGTTTG	0.001	-7.207	0.0813	305	0.6187	25875.7	0.5468
AT3G12130(C3H)/colamp-AT3G12130-DAP-Seq(GSE60143)/Homer	TMACTTTTTV	0.001	-7.111	0.0813	200	0.4057	15935.9	0.3368
TCP16(TCP)/colamp-TCP16-DAP-Seq(GSE60143)/Homer	GTGGDCCYNNNNNNN	0.001	-6.937	0.0862	21	0.0426	931.6	0.0197
WRKY18(WRKY)/col-WRKY18-DAP-Seq(GSE60143)/Homer	NNNTTGACYWNNNNN	0.01	-6.759	0.0944	118	0.2394	8687.4	0.1836
MYB51(MYB)/col-MYB51-DAP-Seq(GSE60143)/Homer	GGTAGGTG	0.01	-6.757	0.0944	57	0.1156	3598.6	0.076
TEAD3(TEA)/HepG2-TEAD3-ChIP-Seq(Encode)/Homer	TRCATTCCAG	0.01	-6.659	0.0944	79	0.1602	5398.7	0.1141
AT1G47655(C2C2dof)/colamp-AT1G47655-DAP-Seq(GSE60143)/Homer	YHACTTTTTS	0.01	-6.319	0.1173	279	0.5659	23634.7	0.4995
PTF1(TCP)/colamp-PTF1-DAP-Seq(GSE60143)/Homer	RDDGGGACCACA	0.01	-6.261	0.1173	8	0.0162	211.4	0.0045
JunD(bZIP)/K562-JunD-ChIP-Seq/Homer	ATGACGTCATCN	0.01	-6.174	0.1195	8	0.0162	215	0.0045
WRKY31(WRKY)/colamp-WRKY31-DAP-Seq(GSE60143)/Homer	NCGTTGACTWWK	0.01	-5.883	0.1511	61	0.1237	4068.1	0.086
At5g62940(C2C2dof)/col-At5g62940-DAP-Seq(GSE60143)/Homer	WHWHHACTTTTT	0.01	-5.78	0.1587	276	0.5598	23529.8	0.4972
OBP4(C2C2dof)/col-OBP4-DAP-Seq(GSE60143)/Homer	WTTHACTTTTTB	0.01	-5.777	0.1587	143	0.2901	11151.1	0.2356
At1g64620(C2C2dof)/colamp-At1g64620-DAP-Seq(GSE60143)/Homer	CACTTTTT	0.01	-5.708	0.1587	128	0.2596	9836	0.2079
WRKY6(WRKY)/colamp-WRKY6-DAP-Seq(GSE60143)/Homer	NCGTTGACTWWD	0.01	-5.705	0.1587	70	0.142	4842.6	0.1023
AT3G52440(C2C2dof)/colamp-AT3G52440-DAP-Seq(GSE60143)/Homer	DTHACTTTTT	0.01	-5.657	0.1587	197	0.3996	16108.5	0.3404
Stat3(Stat)/mES-Stat3-ChIP-Seq(GSE11431)/Homer	CTTCCGGGAA	0.01	-5.586	0.1587	25	0.0507	1326.8	0.028
ATAF1(NAC)/col-ATAF1-DAP-Seq(GSE60143)/Homer	YACGTMAY	0.01	-5.58	0.1587	165	0.3347	13196.2	0.2789
MYB30(MYB)/colamp-MYB30-DAP-Seq(GSE60143)/Homer	AGGTAGTTGG	0.01	-5.508	0.1587	71	0.144	4966.8	0.105
TCP1(TCP)/col-TCP1-DAP-Seq(GSE60143)/Homer	GGGGGCCCMMCN	0.01	-5.487	0.1587	14	0.0284	589.7	0.0125
PR(NR)/T47D-PR-ChIP-Seq(GSE31130)/Homer	VAGRACAKNCTGTBC	0.01	-5.442	0.1587	84	0.1704	6077.2	0.1284
CUX1(Homeobox)/K562-CUX1-ChIP-Seq(GSE92882)/Homer	TATCGATNAN	0.01	-5.437	0.1587	126	0.2556	9734.2	0.2057
BBX31(Orphan)/col-BBX31-DAP-Seq(GSE60143)/Homer	NAAAAAGTDA	0.01	-5.415	0.1587	144	0.2921	11348.5	0.2398
Hoxa10(Homeobox)/ChickenMSG-Hoxa10.Flag-ChIP-Seq(GSE86088)/Homer	GGYAATGAAA	0.01	-5.412	0.1587	54	0.1095	3586.8	0.0758
WRKY14(WRKY)/colamp-WRKY14-DAP-Seq(GSE60143)/Homer	NCGTTGACTTTN	0.01	-5.34	0.1587	44	0.0892	2798.4	0.0591
MYB99(MYB)/colamp-MYB99-DAP-Seq(GSE60143)/Homer	GGTAGGTG	0.01	-5.283	0.1587	59	0.1197	4018.7	0.0849
WRKY29(WRKY)/colamp-WRKY29-DAP-Seq(GSE60143)/Homer	MGTTGACTTT	0.01	-5.182	0.1612	83	0.1684	6053.2	0.1279
MYB17(MYB)/colamp-MYB17-DAP-Seq(GSE60143)/Homer	GGTAGGTGRG	0.01	-5.139	0.1635	33	0.0669	1973	0.0417
TCP20(TCP)/col-TCP20-DAP-Seq(GSE60143)/Homer	GGDCCCAC	0.01	-5.108	0.1639	14	0.0284	616.4	0.013
WRKY25(WRKY)/colamp-WRKY25-DAP-Seq(GSE60143)/Homer	NNNNHRGTCAAMNNN	0.01	-5.103	0.1639	88	0.1785	6501.6	0.1374
WRKY40(WRKY)/colamp-WRKY40-DAP-Seq(GSE60143)/Homer	AHWAGTCAAC	0.01	-5.089	0.1639	49	0.0994	3241	0.0685
MYB116(MYB)/colamp-MYB116-DAP-Seq(GSE60143)/Homer	AGTTAGGCAN	0.01	-5.019	0.1655	45	0.0913	2931.5	0.0619
GFX(?)/Promoter/Homer	ATTCTCGCGAGA	0.01	-4.942	0.1742	3	0.0061	37.5	0.0008
bHLH157(bHLH)/col-bHLH157-DAP-Seq(GSE60143)/Homer	KACACGTCTCTY	0.01	-4.875	0.1818	17	0.0345	835.2	0.0177
At1g69690(TCP)/colamp-At1g69690-DAP-Seq(GSE60143)/Homer	NHGTGGGGCCCACHW	0.01	-4.846	0.1826	12	0.0243	507.3	0.0107
WRKY55(WRKY)/col-WRKY55-DAP-Seq(GSE60143)/Homer	NCGTTGACTT	0.01	-4.828	0.1826	84	0.1704	6226.1	0.1316
PGR(NR)/EndoStromal-PGR-ChIP-Seq(GSE69539)/Homer	AAGAACATWHTGTTC	0.01	-4.819	0.1826	14	0.0284	639	0.0135
DREF/Drosophila-Promoters/Homer	AVYTATCGATAD	0.01	-4.79	0.1826	8	0.0162	271.3	0.0057
WRKY43(WRKY)/colamp-WRKY43-DAP-Seq(GSE60143)/Homer	NCGTTGACTTTT	0.01	-4.784	0.1826	34	0.069	2101.9	0.0444
MYB62(MYB)/colamp-MYB62-DAP-Seq(GSE60143)/Homer	NTACCTAACT	0.01	-4.754	0.1826	85	0.1724	6331.3	0.1338
AP-2alpha(AP2)/Hela-AP2alpha-ChIP-Seq(GSE31477)/Homer	ATGCCCTGAGGC	0.01	-4.7	0.1848	17	0.0345	851.6	0.018
REM19(REM)/colamp-REM19-DAP-Seq(GSE60143)/Homer	AAAAAAAA	0.01	-4.698	0.1848	88	0.1785	6605.6	0.1396
TCP3(TCP)/colamp-TCP3-DAP-Seq(GSE60143)/Homer	WGTGGTCCCAAHWWW	0.01	-4.645	0.1875	15	0.0304	719.7	0.0152
AT2G28810(C2C2dof)/colamp-AT2G28810-DAP-Seq(GSE60143)/Homer	VAAAAAGTWA	0.01	-4.617	0.1892	187	0.3793	15546.8	0.3285
MYB10(MYB)/col-MYB10-DAP-Seq(GSE60143)/Homer	YCCACCTACCHH	0.01	-4.615	0.1892	28	0.0568	1664.1	0.0352
SRS7(SRS)/colamp-SRS7-DAP-Seq(GSE60143)/Homer	HATAGGTTTH	0.01	-4.61	0.1892	173	0.3509	14255.7	0.3013
AT5G63260(C3H)/col-AT5G63260-DAP-Seq(GSE60143)/Homer	RAAAAAGTRA	0.01	-4.607	0.1892	190	0.3854	15828.1	0.3345

## Sheet: Sup Table 5
Table S5 Enrichment of transcription factor motifs in differential accessible chromatin regions between orange-fleshed color mutant and white-fleshed wild type.
Motif Name	Consensus	P value	Log (P value)	Q value (Benjamini)	# of Target Sequences with Motif(of 568)	% of Target Sequences with Motif	# of Background Sequences with Motif(of 44078)	% of Background Sequences with Motif
AT2G15740(C2H2)/col-AT2G15740-DAP-Seq(GSE60143)/Homer	DHNDWATCGATD	1e-09	-21.93	0	253	0.4454	14109.4	0.3201
NFY(CCAAT)/Promoter/Homer	RGCCAATSRG	1e-06	-14.91	0.0002	105	0.1849	4981.4	0.113
GATA4(C2C2gata)/col-GATA4-DAP-Seq(GSE60143)/Homer	DDWTYAGATCTR	1e-05	-13.46	0.0005	114	0.2007	5714.6	0.1297
MYB105(MYB)/colamp-MYB105-DAP-Seq(GSE60143)/Homer	RATWCCGTTA	1e-05	-11.8	0.0018	102	0.1796	5143.9	0.1167
AT5G02460(C2C2dof)/col-AT5G02460-DAP-Seq(GSE60143)/Homer	CHCCTTTT	0.0001	-10.62	0.0047	255	0.4489	16086.5	0.365
At2g01060(G2like)/colamp-At2g01060-DAP-Seq(GSE60143)/Homer	AGATKCBNWW	0.0001	-9.625	0.0107	321	0.5651	21338.7	0.4842
MYB56(MYB)/colamp-MYB56-DAP-Seq(GSE60143)/Homer	HTAACGRMHY	0.001	-8.785	0.0213	105	0.1849	5752.9	0.1305
SeqBias: CG bias	SSSSSSSSSS	0.001	-8.249	0.0319	311	0.5475	20888.5	0.4739
DREF/Drosophila-Promoters/Homer	AVYTATCGATAD	0.001	-8.161	0.0319	13	0.0229	314.8	0.0071
HNF6(Homeobox)/Liver-Hnf6-ChIP-Seq(ERP000394)/Homer	NTATYGATCH	0.001	-8.047	0.0319	135	0.2377	7929.5	0.1799
Cux2(Homeobox)/Liver-Cux2-ChIP-Seq(GSE35985)/Homer	HNRAATCAAT	0.001	-7.799	0.0364	119	0.2095	6866.1	0.1558
GATA12(C2C2gata)/col-GATA12-DAP-Seq(GSE60143)/Homer	YAGATCTRAW	0.001	-7.642	0.039	61	0.1074	3043.8	0.0691
NAM(NAC)/col-NAM-DAP-Seq(GSE60143)/Homer	RGTTRCGTRW	0.001	-7.561	0.0391	108	0.1901	6154.9	0.1396
At5g62940(C2C2dof)/col-At5g62940-DAP-Seq(GSE60143)/Homer	WHWHHACTTTTT	0.001	-7.471	0.0397	340	0.5986	23352.7	0.5298
MYB121(MYB)/col-MYB121-DAP-Seq(GSE60143)/Homer	YNTACCTAACWW	0.001	-7.439	0.0397	40	0.0704	1779.2	0.0404
bHLH28(bHLH)/col-bHLH28-DAP-Seq(GSE60143)/Homer	NHHTGTACGGAH	0.001	-7.284	0.0419	47	0.0827	2215.5	0.0503
GATA20(C2C2gata)/colamp-GATA20-DAP-Seq(GSE60143)/Homer	TNGATCNDNM	0.001	-7.238	0.0419	245	0.4313	16106.7	0.3654
LBD18(LOBAS2)/colamp-LBD18-DAP-Seq(GSE60143)/Homer	CKGAWWTTCHGS	0.001	-7.189	0.0419	227	0.3996	14771.6	0.3352
ATAF1(NAC)/col-ATAF1-DAP-Seq(GSE60143)/Homer	YACGTMAY	0.001	-7.162	0.0419	189	0.3327	11974.7	0.2717
MYB101(MYB)/colamp-MYB101-DAP-Seq(GSE60143)/Homer	TAACNRMY	0.001	-7.152	0.0419	178	0.3134	11176.5	0.2536
MYB113(MYB)/col-MYB113-DAP-Seq(GSE60143)/Homer	HNDAWTCMGTTAYWN	0.001	-7.095	0.0419	88	0.1549	4880.9	0.1107
AT5G45580(G2like)/colamp-AT5G45580-DAP-Seq(GSE60143)/Homer	ADRGAATCTH	0.001	-7.093	0.0419	194	0.3415	12356.1	0.2803
AT1G47655(C2C2dof)/colamp-AT1G47655-DAP-Seq(GSE60143)/Homer	YHACTTTTTS	0.01	-6.705	0.052	339	0.5968	23481.5	0.5328
MYB10(MYB)/col-MYB10-DAP-Seq(GSE60143)/Homer	YCCACCTACCHH	0.01	-6.664	0.052	34	0.0599	1498.7	0.034
SPL1(SBP)/colamp-SPL1-DAP-Seq(GSE60143)/Homer	HYGTACDTWH	0.01	-6.578	0.0543	152	0.2676	9432.8	0.214
AT3G10030(Trihelix)/colamp-AT3G10030-DAP-Seq(GSE60143)/Homer	GCCGTTAA	0.01	-6.447	0.0595	76	0.1338	4183.1	0.0949
MYB65(MYB)/colamp-MYB65-DAP-Seq(GSE60143)/Homer	RACNGTTA	0.01	-6.189	0.0742	110	0.1937	6547.4	0.1486
COG1(C2C2dof)/col-COG1-DAP-Seq(GSE60143)/Homer	DAAAAAGTGA	0.01	-5.895	0.096	169	0.2975	10824.9	0.2456
AT3G10580(MYBrelated)/colamp-AT3G10580-DAP-Seq(GSE60143)/Homer	TACCTAACWNHW	0.01	-5.83	0.0989	40	0.0704	1946.4	0.0442
AT5G22990(C2H2)/col-AT5G22990-DAP-Seq(GSE60143)/Homer	WCGAHDTCGWHN	0.01	-5.808	0.0989	45	0.0792	2261.1	0.0513
KAN2(G2like)/colamp-KAN2-DAP-Seq(GSE60143)/Homer	ATATTCTY	0.01	-5.581	0.1187	149	0.2623	9453	0.2145
DPL-1(E2F)/cElegans-Adult-ChIP-Seq(modEncode)/Homer	TAGCGCGC	0.01	-5.58	0.1187	39	0.0687	1913.4	0.0434
TCP16(TCP)/colamp-TCP16-DAP-Seq(GSE60143)/Homer	GTGGDCCYNNNNNNN	0.01	-5.491	0.1219	19	0.0335	740.9	0.0168
TCP7(TCP)/col-TCP7-DAP-Seq(GSE60143)/Homer	GTGGGSCCCACHHNN	0.01	-5.462	0.1219	21	0.037	853.2	0.0194
At1g75490(AP2EREBP)/colamp-At1g75490-DAP-Seq(GSE60143)/Homer	CACCGMCT	0.01	-5.352	0.1322	131	0.2306	8214.4	0.1864
PGR(NR)/EndoStromal-PGR-ChIP-Seq(GSE69539)/Homer	AAGAACATWHTGTTC	0.01	-5.283	0.1376	18	0.0317	700.2	0.0159
At3g24120(G2like)/col-At3g24120-DAP-Seq(GSE60143)/Homer	NWWAGMATMW	0.01	-5.213	0.1437	287	0.5053	19883.1	0.4511
MYB33(MYB)/col-MYB33-DAP-Seq(GSE60143)/Homer	DDTYNGTTAN	0.01	-4.943	0.1833	181	0.3187	11963	0.2714
MYB40(MYB)/col-MYB40-DAP-Seq(GSE60143)/Homer	TGGTAGGTRARA	0.01	-4.915	0.1835	30	0.0528	1433.6	0.0325
MYB41(MYB)/col-MYB41-DAP-Seq(GSE60143)/Homer	BYTYACCTAA	0.01	-4.826	0.1957	25	0.044	1140.1	0.0259
Pax7(Paired,Homeobox)/Myoblast-Pax7-ChIP-Seq(GSE25064)/Homer	TAATCAATTA	0.01	-4.701	0.2162	36	0.0634	1832.2	0.0416
CDF3(C2C2dof)/colamp-CDF3-DAP-Seq(GSE60143)/Homer	AAAAGTRM	0.01	-4.701	0.2162	174	0.3063	11517.7	0.2613
MYB81(MYB)/col-MYB81-DAP-Seq(GSE60143)/Homer	NWAACSGWTWNN	0.01	-4.691	0.2162	160	0.2817	10490.3	0.238
RAP26(AP2EREBP)/colamp-RAP26-DAP-Seq(GSE60143)/Homer	HDATGGCGGCGG	0.01	-4.627	0.217	72	0.1268	4232	0.096

## Sheet: Sup Table 6
Table S6 Expression levels (FPKM values) of seven candidate TCP genes in Guanxi pomelo with different colors. RF, red-fleshed; OF, orange-fleshed; WF, white-fleshed. There are three biological repeats for each sample.
Gene	Gene ID	WF-1	WF-2	WF-3	RF-1	RF-2	RF-3	OF-1	OF-2	OF-3
CgTCP1a	Cg9g021490	0	0	0	0	0	0	0	0	0
CgTCP1b	Cg6g019820	0	0	0	0	0	0	0	0	0
CgTCP3	Cg4g010590	6.96701	10.6767	7.2762	7.11818	4.72831	5.76247	3.40115	5.73835	8.01477
CgTCP7	Cg7g014020	306.067	137.315	214.355	177.422	177.022	191.85	257.189	187.286	200.785
CgTCP10	Cg2g008400	192.397	197.661	221.481	237.518	186.654	262.06	264.713	201.931	257.778
CgTCP15	Cg7g021010	0	0.137024	0	0	0.0715101	0.151584	0	0	0
CgTCP16	Cg8g019820	0	0	0	0	0	0	0	0	0
CgTCP20	Cg7g016630	24.2667	29.2891	32.6164	24.436	26.3368	29.6525	30.815	29.7706	37.73

## Sheet: Sup Table 7
Table S7 Prediction of transcription factor binding elements in the promoter regions of the carotenoid biosynthetic genes with differential expression levels, namely NCED2, BCH, and ZDS.
Matrix Name	Score	Relative score	Sequence ID	Start	End	Strand	Predicted sequence
MA1065.1.TCP20	9.72631	0.905549	NCED2	1030	1039	-	GGCCCCATCT
MA1410.1.StBRC1	9.41303	0.893099	NCED2	1031	1040	-	TGGCCCCATC
MA2408.1.BAD1	6.98034	0.839401	NCED2	1031	1042	-	CCTGGCCCCATC
MA1430.1.TB1	5.36872	0.807907	NCED2	1031	1040	-	TGGCCCCATC
MA1428.2.TCP8	9.29748	0.922417	NCED2	1032	1039	-	GGCCCCAT
MA1063.2.TCP19	9.10073	0.912935	NCED2	1032	1039	-	GGCCCCAT
MA1019.2.Glyma19g26560.1	9.94653	0.912465	NCED2	1032	1039	-	GGCCCCAT
MA1428.1.TCP8	9.07686	0.904796	NCED2	1032	1040	-	TGGCCCCAT
UN0032.2.PK13314.1	8.92029	0.895744	NCED2	1032	1039	-	GGCCCCAT
UN0034.2.PK14653.1	9.08279	0.892091	NCED2	1032	1039	-	GGCCCCAT
MA1019.1.Glyma19g26560.1	9.754	0.891327	NCED2	1032	1040	-	TGGCCCCAT
UN0034.1.PK14653.1	9.22557	0.880548	NCED2	1032	1040	-	TGGCCCCAT
MA1064.1.TCP2	8.32413	0.880127	NCED2	1032	1041	+	ATGGGGCCAG
MA1064.1.TCP2	8.32413	0.880127	NCED2	1032	1041	-	CTGGCCCCAT
MA1050.1.OsI_08196	8.21677	0.875435	NCED2	1032	1039	-	GGCCCCAT
MA2364.1.VIT_15s0048g01150	8.40206	0.874289	NCED2	1032	1039	-	GGCCCCAT
MA1095.1.ARALYDRAFT_495258	7.74536	0.87405	NCED2	1032	1039	-	GGCCCCAT
MA1098.1.ARALYDRAFT_484486	7.74536	0.87405	NCED2	1032	1039	-	GGCCCCAT
MA1063.1.TCP19	8.65877	0.870244	NCED2	1032	1041	-	CTGGCCCCAT
UN0032.1.PK13314.1	8.85899	0.87014	NCED2	1032	1041	-	CTGGCCCCAT
MA1031.1.OJ1581_H09.2	8.02246	0.868088	NCED2	1032	1041	+	ATGGGGCCAG
MA1031.1.OJ1581_H09.2	8.02246	0.868088	NCED2	1032	1041	-	CTGGCCCCAT
MA2377.1.cassava45561.m1	8.63136	0.865476	NCED2	1032	1040	-	TGGCCCCAT
MA2079.1.PK19717.1	7.93275	0.857744	NCED2	1032	1040	-	TGGCCCCAT
MA1097.1.ARALYDRAFT_493022	7.2223	0.857218	NCED2	1032	1039	-	GGCCCCAT
MA1054.2.ARALYDRAFT_897773	7.00775	0.843835	NCED2	1032	1040	-	TGGCCCCAT
MA1062.1.TCP15	7.05347	0.838875	NCED2	1032	1039	-	GGCCCCAT
MA1054.1.ARALYDRAFT_897773	7.15644	0.837159	NCED2	1032	1041	-	CTGGCCCCAT
MA2408.1.BAD1	6.4795	0.8328	NCED2	1032	1043	-	CCCTGGCCCCAT
MA1066.1.TCP23	6.9714	0.828684	NCED2	1032	1039	-	GGCCCCAT
MA2399.1.LjSGA_053525.1	6.35806	0.826028	NCED2	1032	1039	-	GGCCCCAT
MA1410.1.StBRC1	5.37639	0.802599	NCED2	1032	1041	-	CTGGCCCCAT
MA1430.2.TB1	4.68698	0.800682	NCED2	1032	1040	-	TGGCCCCAT
MA1064.2.TCP2	9.0737	0.931339	NCED2	1033	1040	+	TGGGGCCA
MA1064.2.TCP2	9.0737	0.931339	NCED2	1033	1040	-	TGGCCCCA
MA1410.2.StBRC1	8.49049	0.91936	NCED2	1033	1039	-	GGCCCCA
MA1410.1.StBRC1	8.27132	0.867502	NCED2	1033	1042	+	TGGGGCCAGG
MA1428.1.TCP8	6.06078	0.829092	NCED2	1033	1041	+	TGGGGCCAG
MA1031.1.OJ1581_H09.2	5.7624	0.813157	NCED2	1033	1042	+	TGGGGCCAGG
MA1031.1.OJ1581_H09.2	5.7624	0.813157	NCED2	1033	1042	-	CCTGGCCCCA
MA1410.2.StBRC1	9.92053	0.956267	NCED2	1034	1040	+	GGGGCCA
MA1031.2.OJ1581_H09.2	7.78339	0.920652	NCED2	1034	1039	+	GGGGCC
MA1031.2.OJ1581_H09.2	7.78339	0.920652	NCED2	1034	1039	-	GGCCCC
MA2346.1.OsTCP7	7.76207	0.920358	NCED2	1034	1039	-	GGCCCC
MA2346.1.OsTCP7	7.76207	0.920358	NCED2	1034	1039	+	GGGGCC
UN0030.1.PK12240.1	9.79307	0.910894	NCED2	1034	1041	+	GGGGCCAG
MA1410.2.StBRC1	6.42218	0.865981	NCED2	1034	1040	-	TGGCCCC
MA1050.1.OsI_08196	7.09421	0.853325	NCED2	1034	1041	+	GGGGCCAG
MA1428.2.TCP8	6.2814	0.8446	NCED2	1034	1041	+	GGGGCCAG
MA1064.2.TCP2	5.64878	0.84166	NCED2	1034	1041	+	GGGGCCAG
MA1064.2.TCP2	5.64878	0.84166	NCED2	1034	1041	-	CTGGCCCC
UN0032.2.PK13314.1	6.31557	0.832196	NCED2	1034	1041	+	GGGGCCAG
MA1063.2.TCP19	5.33494	0.8249	NCED2	1034	1041	+	GGGGCCAG
MA2364.1.VIT_15s0048g01150	5.80112	0.815755	NCED2	1034	1041	+	GGGGCCAG
MA0587.2.TCP16	7.0485	0.814478	NCED2	1034	1041	-	CTGGCCCC
MA1286.2.TCP24	5.94468	0.805914	NCED2	1034	1041	+	GGGGCCAG
MA2400.1.LjTCP20	4.29041	0.804181	NCED2	1034	1041	+	GGGGCCAG
UN0034.2.PK14653.1	4.8887	0.801795	NCED2	1034	1041	+	GGGGCCAG
MA2346.1.OsTCP7	6.82379	0.891944	NCED2	1035	1040	-	TGGCCC
MA2346.1.OsTCP7	6.82379	0.891944	NCED2	1035	1040	+	GGGCCA
MA1031.2.OJ1581_H09.2	6.83242	0.891837	NCED2	1035	1040	+	GGGCCA
MA1031.2.OJ1581_H09.2	6.83242	0.891837	NCED2	1035	1040	-	TGGCCC
MA1410.2.StBRC1	5.62119	0.845309	NCED2	1035	1041	+	GGGCCAG
MA1065.1.TCP20	9.02338	0.888631	NCED2	1207	1216	-	AGCCCCACAC
MA1063.2.TCP19	7.88642	0.884547	NCED2	1209	1216	-	AGCCCCAC
MA1428.2.TCP8	7.5104	0.876309	NCED2	1209	1216	-	AGCCCCAC
MA1095.1.ARALYDRAFT_495258	7.60223	0.871283	NCED2	1209	1216	-	AGCCCCAC
MA1098.1.ARALYDRAFT_484486	7.60223	0.871283	NCED2	1209	1216	-	AGCCCCAC
MA1019.2.Glyma19g26560.1	7.99333	0.86555	NCED2	1209	1216	-	AGCCCCAC
MA1428.1.TCP8	7.28978	0.85994	NCED2	1209	1217	-	TAGCCCCAC
UN0034.2.PK14653.1	7.44842	0.856904	NCED2	1209	1216	-	AGCCCCAC
MA1097.1.ARALYDRAFT_493022	6.97206	0.852285	NCED2	1209	1216	-	AGCCCCAC
UN0034.1.PK14653.1	7.59118	0.847001	NCED2	1209	1217	-	TAGCCCCAC
MA1019.1.Glyma19g26560.1	7.80082	0.846689	NCED2	1209	1217	-	TAGCCCCAC
UN0032.2.PK13314.1	6.84489	0.84511	NCED2	1209	1216	-	AGCCCCAC
MA2377.1.cassava45561.m1	7.64615	0.843825	NCED2	1209	1217	-	TAGCCCCAC
MA1063.1.TCP19	7.16738	0.837932	NCED2	1209	1218	-	GTAGCCCCAC
MA1054.2.ARALYDRAFT_897773	6.28517	0.830273	NCED2	1209	1217	-	TAGCCCCAC
MA1064.1.TCP2	6.2832	0.830123	NCED2	1209	1218	-	GTAGCCCCAC
MA1064.1.TCP2	6.2832	0.830123	NCED2	1209	1218	+	GTGGGGCTAC
MA1062.1.TCP15	6.51233	0.828008	NCED2	1209	1216	-	AGCCCCAC
MA2399.1.LjSGA_053525.1	6.19818	0.822764	NCED2	1209	1216	-	AGCCCCAC
MA2364.1.VIT_15s0048g01150	5.93201	0.818701	NCED2	1209	1216	-	AGCCCCAC
MA1054.1.ARALYDRAFT_897773	5.7249	0.811373	NCED2	1209	1218	-	GTAGCCCCAC
MA1050.1.OsI_08196	4.90635	0.810233	NCED2	1209	1216	-	AGCCCCAC
UN0032.1.PK13314.1	6.03852	0.80563	NCED2	1209	1218	-	GTAGCCCCAC
MA0587.1.TCP16	7.39981	0.804329	NCED2	1209	1218	-	GTAGCCCCAC
MA1066.1.TCP23	5.7977	0.804161	NCED2	1209	1216	-	AGCCCCAC
MA1064.2.TCP2	4.76224	0.818446	NCED2	1210	1217	-	TAGCCCCA
MA1064.2.TCP2	4.76224	0.818446	NCED2	1210	1217	+	TGGGGCTA
MA1428.1.TCP8	5.42641	0.813169	NCED2	1210	1218	+	TGGGGCTAC
MA1428.2.TCP8	5.64703	0.828233	NCED2	1211	1218	+	GGGGCTAC
UN0032.2.PK13314.1	6.14523	0.82804	NCED2	1211	1218	+	GGGGCTAC
UN0030.1.PK12240.1	4.6804	0.812646	NCED2	1211	1218	+	GGGGCTAC
MA0587.2.TCP16	6.9583	0.811988	NCED2	1211	1218	-	GTAGCCCC
MA1828.1.Zm00001d038683	7.02669	0.8117	NCED2	1239	1250	+	TCGTGGTCGAAA
MA1828.2.Zm00001d038683	8.27536	0.861806	NCED2	1241	1248	+	GTGGTCGA
MA2068.1.PK10344.1	5.91824	0.837137	NCED2	1241	1248	-	TCGACCAC
MA1054.1.ARALYDRAFT_897773	6.61366	0.827383	NCED2	1241	1250	-	TTTCGACCAC
MA2400.1.LjTCP20	5.46862	0.827321	NCED2	1241	1248	-	TCGACCAC
MA1035.1.TCP4	5.55035	0.823348	NCED2	1241	1248	-	TCGACCAC
MA1054.2.ARALYDRAFT_897773	5.74506	0.820136	NCED2	1241	1249	-	TTCGACCAC
MA1065.1.TCP20	6.90611	0.837674	NCED2	1268	1277	-	GTACCCACGT
MA1428.2.TCP8	8.07237	0.890809	NCED2	1270	1277	-	GTACCCAC
MA1063.2.TCP19	8.06039	0.888614	NCED2	1270	1277	-	GTACCCAC
MA1428.1.TCP8	7.55555	0.866611	NCED2	1270	1278	-	AGTACCCAC
UN0032.2.PK13314.1	6.99285	0.84872	NCED2	1270	1277	-	GTACCCAC
MA1019.2.Glyma19g26560.1	7.24415	0.847555	NCED2	1270	1277	-	GTACCCAC
MA2364.1.VIT_15s0048g01150	6.69358	0.83584	NCED2	1270	1277	-	GTACCCAC
MA1063.1.TCP19	7.05657	0.835532	NCED2	1270	1279	-	CAGTACCCAC
UN0034.2.PK14653.1	6.02099	0.826173	NCED2	1270	1277	-	GTACCCAC
MA2399.1.LjSGA_053525.1	6.19818	0.822764	NCED2	1270	1277	-	GTACCCAC
UN0032.1.PK13314.1	6.71956	0.821207	NCED2	1270	1279	-	CAGTACCCAC
MA2377.1.cassava45561.m1	6.42603	0.817012	NCED2	1270	1278	-	AGTACCCAC
MA1050.1.OsI_08196	4.72392	0.80664	NCED2	1270	1277	-	GTACCCAC
MA1019.1.Glyma19g26560.1	6.0382	0.806407	NCED2	1270	1278	-	AGTACCCAC
MA1065.1.TCP20	6.1637	0.819806	NCED2	1283	1292	-	GACCCCTCCC
MA1095.1.ARALYDRAFT_495258	6.0566	0.841408	NCED2	1285	1292	-	GACCCCTC
MA1098.1.ARALYDRAFT_484486	6.0566	0.841408	NCED2	1285	1292	-	GACCCCTC
MA2079.1.PK19717.1	5.34318	0.801168	NCED2	1287	1295	+	GGGGTCTCC
MA2400.1.LjTCP20	4.48904	0.808082	NCED2	1435	1442	+	TGGATCAT
MA1065.1.TCP20	6.00413	0.815965	NCED2	1624	1633	-	ATGCCCACAG
MA1428.2.TCP8	5.5057	0.824586	NCED2	1626	1633	-	ATGCCCAC
MA1428.1.TCP8	5.45145	0.813798	NCED2	1626	1634	-	CATGCCCAC
MA1063.2.TCP19	4.71587	0.810428	NCED2	1626	1633	-	ATGCCCAC
MA1064.1.TCP2	6.00037	0.823193	NCED2	1665	1674	-	AAGGGCCAAT
MA1064.1.TCP2	6.00037	0.823193	NCED2	1665	1674	+	ATTGGCCCTT
MA1428.2.TCP8	5.01592	0.81195	NCED2	1665	1672	-	GGGCCAAT
UN0032.2.PK13314.1	5.01996	0.800587	NCED2	1665	1672	-	GGGCCAAT
MA1410.2.StBRC1	7.0438	0.882024	NCED2	1666	1672	-	GGGCCAA
MA1064.2.TCP2	6.39541	0.86121	NCED2	1666	1673	-	AGGGCCAA
MA1064.2.TCP2	6.39541	0.86121	NCED2	1666	1673	+	TTGGCCCT
MA2346.1.OsTCP7	6.82379	0.891944	NCED2	1667	1672	-	GGGCCA
MA2346.1.OsTCP7	6.82379	0.891944	NCED2	1667	1672	+	TGGCCC
MA1031.2.OJ1581_H09.2	6.83242	0.891837	NCED2	1667	1672	-	GGGCCA
MA1031.2.OJ1581_H09.2	6.83242	0.891837	NCED2	1667	1672	+	TGGCCC
MA1410.2.StBRC1	4.71108	0.821821	NCED2	1667	1673	-	AGGGCCA
MA1031.2.OJ1581_H09.2	5.78242	0.860021	NCED2	1682	1687	-	GGATCC
MA1031.2.OJ1581_H09.2	5.78242	0.860021	NCED2	1682	1687	+	GGATCC
MA2346.1.OsTCP7	5.7551	0.85958	NCED2	1682	1687	-	GGATCC
MA2346.1.OsTCP7	5.7551	0.85958	NCED2	1682	1687	+	GGATCC
MA1828.1.Zm00001d038683	8.05219	0.833803	NCED2	1773	1784	-	ACGTGGTGCATT
MA1428.1.TCP8	6.61568	0.84302	NCED2	1774	1782	+	ATGCACCAC
MA1054.2.ARALYDRAFT_897773	5.55832	0.816631	NCED2	1774	1782	+	ATGCACCAC
MA1828.2.Zm00001d038683	8.70064	0.871698	NCED2	1775	1782	-	GTGGTGCA
MA1428.2.TCP8	7.13251	0.866559	NCED2	1775	1782	+	TGCACCAC
MA1063.2.TCP19	6.83373	0.859938	NCED2	1775	1782	+	TGCACCAC
MA2068.1.PK10344.1	5.91824	0.837137	NCED2	1775	1782	+	TGCACCAC
MA1097.1.ARALYDRAFT_493022	5.99538	0.833031	NCED2	1775	1782	+	TGCACCAC
MA2400.1.LjTCP20	5.46862	0.827321	NCED2	1775	1782	+	TGCACCAC
MA1035.1.TCP4	5.55035	0.823348	NCED2	1775	1782	+	TGCACCAC
UN0032.2.PK13314.1	5.48168	0.811851	NCED2	1775	1782	+	TGCACCAC
MA1065.1.TCP20	5.66526	0.807809	NCED2	1775	1784	+	TGCACCACGT
UN0034.2.PK14653.1	4.89472	0.801925	NCED2	1775	1782	+	TGCACCAC
MA1035.1.TCP4	5.55035	0.823348	NCED2	1783	1790	-	AAGACCAC
MA2068.1.PK10344.1	4.97701	0.819991	NCED2	1783	1790	-	AAGACCAC
MA1054.2.ARALYDRAFT_897773	5.71921	0.81965	NCED2	1783	1791	-	GAAGACCAC
MA1430.1.TB1	7.99948	0.853506	NCED2	1804	1813	-	GGTCCACCTC
MA1430.2.TB1	7.31771	0.847995	NCED2	1805	1813	-	GGTCCACCT
MA1828.1.Zm00001d038683	8.51877	0.84386	NCED2	1805	1816	+	AGGTGGACCTCT
MA1065.1.TCP20	5.93565	0.814317	NCED2	1805	1814	-	AGGTCCACCT
MA1828.1.Zm00001d038683	8.02844	0.833291	NCED2	1806	1817	-	TAGAGGTCCACC
MA1064.1.TCP2	5.46211	0.810006	NCED2	1806	1815	+	GGTGGACCTC
MA1064.1.TCP2	5.46211	0.810006	NCED2	1806	1815	-	GAGGTCCACC
MA1054.1.ARALYDRAFT_897773	5.29357	0.803604	NCED2	1806	1815	+	GGTGGACCTC
MA1828.2.Zm00001d038683	8.61866	0.869791	NCED2	1807	1814	+	GTGGACCT
MA0587.2.TCP16	8.72383	0.860732	NCED2	1807	1814	+	GTGGACCT
MA1063.2.TCP19	5.96834	0.839707	NCED2	1807	1814	-	AGGTCCAC
MA1428.1.TCP8	6.47688	0.839536	NCED2	1807	1815	-	GAGGTCCAC
MA1428.2.TCP8	5.91147	0.835056	NCED2	1807	1814	-	AGGTCCAC
MA1054.2.ARALYDRAFT_897773	6.32015	0.83093	NCED2	1807	1815	-	GAGGTCCAC
MA1035.1.TCP4	5.81227	0.828205	NCED2	1807	1814	-	AGGTCCAC
UN0032.2.PK13314.1	6.07529	0.826334	NCED2	1807	1814	-	AGGTCCAC
MA2068.1.PK10344.1	5.1968	0.823994	NCED2	1807	1814	-	AGGTCCAC
MA1054.2.ARALYDRAFT_897773	5.85383	0.822177	NCED2	1807	1815	+	GTGGACCTC
MA1063.1.TCP19	6.23684	0.817772	NCED2	1807	1816	-	AGAGGTCCAC
UN0034.1.PK14653.1	5.95338	0.813385	NCED2	1807	1815	-	GAGGTCCAC
MA2377.1.cassava45561.m1	6.25917	0.813345	NCED2	1807	1815	-	GAGGTCCAC
MA1410.2.StBRC1	4.13745	0.807016	NCED2	1807	1813	-	GGTCCAC
MA1289.2.TCP3	5.19628	0.806066	NCED2	1807	1814	-	AGGTCCAC
MA1050.1.OsI_08196	4.65943	0.805369	NCED2	1807	1814	-	AGGTCCAC
UN0034.2.PK14653.1	5.00306	0.804257	NCED2	1807	1814	-	AGGTCCAC
UN0032.1.PK13314.1	5.9629	0.8039	NCED2	1807	1816	-	AGAGGTCCAC
MA1286.2.TCP24	5.74938	0.801831	NCED2	1807	1814	-	AGGTCCAC
MA1828.2.Zm00001d038683	8.29298	0.862215	NCED2	1808	1815	-	GAGGTCCA
MA2068.1.PK10344.1	5.91824	0.837137	NCED2	1808	1815	+	TGGACCTC
MA2400.1.LjTCP20	5.65858	0.831052	NCED2	1808	1815	+	TGGACCTC
MA1035.1.TCP4	5.55179	0.823375	NCED2	1808	1815	+	TGGACCTC
MA1031.2.OJ1581_H09.2	4.35253	0.816695	NCED2	1808	1813	+	TGGACC
MA1031.2.OJ1581_H09.2	4.35253	0.816695	NCED2	1808	1813	-	GGTCCA
MA2346.1.OsTCP7	4.33399	0.816543	NCED2	1808	1813	+	TGGACC
MA2346.1.OsTCP7	4.33399	0.816543	NCED2	1808	1813	-	GGTCCA
MA1064.2.TCP2	5.71568	0.843412	NCED2	1986	1993	+	TTGTGCCA
MA1064.2.TCP2	5.71568	0.843412	NCED2	1986	1993	-	TGGCACAA
MA1064.2.TCP2	4.5837	0.813771	BCH	1667	1674	+	TAGGTCCA
MA1064.2.TCP2	4.5837	0.813771	BCH	1667	1674	-	TGGACCTA
MA1064.1.TCP2	5.15276	0.802427	BCH	1667	1676	+	TAGGTCCAAT
MA1064.1.TCP2	5.15276	0.802427	BCH	1667	1676	-	ATTGGACCTA
MA1064.2.TCP2	5.76178	0.844619	BCH	1668	1675	+	AGGTCCAA
MA1064.2.TCP2	5.76178	0.844619	BCH	1668	1675	-	TTGGACCT
MA1031.2.OJ1581_H09.2	4.35253	0.816695	BCH	1669	1674	+	GGTCCA
MA1031.2.OJ1581_H09.2	4.35253	0.816695	BCH	1669	1674	-	TGGACC
MA2346.1.OsTCP7	4.33399	0.816543	BCH	1669	1674	+	GGTCCA
MA2346.1.OsTCP7	4.33399	0.816543	BCH	1669	1674	-	TGGACC
MA2400.1.LjTCP20	4.48904	0.808082	BCH	1681	1688	-	TGGACAAT
MA1428.2.TCP8	4.7576	0.805285	BCH	1682	1689	+	TTGTCCAC
MA1063.1.TCP19	7.07467	0.835924	BCH	1774	1783	+	TTTGATCCAC
UN0032.1.PK13314.1	6.60226	0.818524	BCH	1774	1783	+	TTTGATCCAC
MA1428.1.TCP8	5.80616	0.822701	BCH	1775	1783	+	TTGATCCAC
MA1063.2.TCP19	6.51633	0.852518	BCH	1776	1783	+	TGATCCAC
MA1428.2.TCP8	6.02679	0.838031	BCH	1776	1783	+	TGATCCAC
UN0032.2.PK13314.1	6.32488	0.832423	BCH	1776	1783	+	TGATCCAC
MA1050.1.OsI_08196	4.54198	0.803056	BCH	1776	1783	+	TGATCCAC
MA1095.1.ARALYDRAFT_495258	6.0566	0.841408	BCH	1992	1999	+	AACCCCAC
MA1098.1.ARALYDRAFT_484486	6.0566	0.841408	BCH	1992	1999	+	AACCCCAC
MA1065.1.TCP20	6.75913	0.834136	BCH	1992	2001	+	AACCCCACCA
MA1063.2.TCP19	5.17396	0.821137	BCH	1992	1999	+	AACCCCAC
MA1428.2.TCP8	5.23036	0.817482	BCH	1992	1999	+	AACCCCAC
MA1064.2.TCP2	4.97985	0.824144	ZDS	43	50	+	TTGTACAA
MA1064.2.TCP2	4.97985	0.824144	ZDS	43	50	-	TTGTACAA
MA1065.1.TCP20	6.09862	0.818239	ZDS	209	218	-	AGGCCCATAA
MA2068.1.PK10344.1	6.7278	0.851885	ZDS	211	218	-	AGGCCCAT
MA1064.1.TCP2	6.77542	0.842182	ZDS	211	220	+	ATGGGCCTAA
MA1064.1.TCP2	6.77542	0.842182	ZDS	211	220	-	TTAGGCCCAT
MA2400.1.LjTCP20	6.02743	0.838297	ZDS	211	218	-	AGGCCCAT
MA1428.2.TCP8	5.99529	0.837218	ZDS	211	218	-	AGGCCCAT
MA1428.1.TCP8	5.77467	0.821911	ZDS	211	219	-	TAGGCCCAT
MA1063.2.TCP19	5.20047	0.821756	ZDS	211	218	-	AGGCCCAT
MA1054.1.ARALYDRAFT_897773	6.19276	0.819801	ZDS	211	220	-	TTAGGCCCAT
UN0032.2.PK13314.1	5.54355	0.813361	ZDS	211	218	-	AGGCCCAT
MA1054.2.ARALYDRAFT_897773	5.32416	0.812236	ZDS	211	219	-	TAGGCCCAT
UN0034.2.PK14653.1	5.2805	0.81023	ZDS	211	218	-	AGGCCCAT
MA1063.1.TCP19	5.75882	0.807415	ZDS	211	220	-	TTAGGCCCAT
UN0034.1.PK14653.1	5.42325	0.802504	ZDS	211	219	-	TAGGCCCAT
MA1019.2.Glyma19g26560.1	5.36556	0.802432	ZDS	211	218	-	AGGCCCAT
UN0032.1.PK13314.1	5.82093	0.800653	ZDS	211	220	-	TTAGGCCCAT
MA1064.2.TCP2	7.38443	0.887107	ZDS	212	219	+	TGGGCCTA
MA1064.2.TCP2	7.38443	0.887107	ZDS	212	219	-	TAGGCCCA
MA1410.2.StBRC1	5.62098	0.845304	ZDS	212	218	-	AGGCCCA
MA1031.2.OJ1581_H09.2	4.21371	0.812488	ZDS	212	217	+	TGGGCC
MA1031.2.OJ1581_H09.2	4.21371	0.812488	ZDS	212	217	-	GGCCCA
MA2346.1.OsTCP7	4.19395	0.812302	ZDS	212	217	+	TGGGCC
MA2346.1.OsTCP7	4.19395	0.812302	ZDS	212	217	-	GGCCCA
MA1428.2.TCP8	4.66622	0.802927	ZDS	213	220	+	GGGCCTAA
MA1410.2.StBRC1	3.95946	0.802423	ZDS	213	219	+	GGGCCTA
MA1064.2.TCP2	4.18333	0.803288	ZDS	256	263	+	AGGTTCCG
MA1064.2.TCP2	4.18333	0.803288	ZDS	256	263	-	CGGAACCT
MA1031.2.OJ1581_H09.2	5.61237	0.854869	ZDS	257	262	+	GGTTCC
MA1031.2.OJ1581_H09.2	5.61237	0.854869	ZDS	257	262	-	GGAACC
MA2346.1.OsTCP7	5.58371	0.854389	ZDS	257	262	+	GGTTCC
MA2346.1.OsTCP7	5.58371	0.854389	ZDS	257	262	-	GGAACC
MA1065.1.TCP20	7.18506	0.844387	ZDS	430	439	-	GGGCCGACCA
MA1289.1.TCP3	7.62412	0.82023	ZDS	430	442	-	TTTGGGCCGACCA
MA1430.1.TB1	5.0262	0.80197	ZDS	430	439	-	GGGCCGACCA
MA1410.1.StBRC1	6.65315	0.831223	ZDS	431	440	-	TGGGCCGACC
MA1097.1.ARALYDRAFT_493022	7.94873	0.871539	ZDS	432	439	-	GGGCCGAC
MA1095.1.ARALYDRAFT_495258	7.60223	0.871283	ZDS	432	439	-	GGGCCGAC
MA1098.1.ARALYDRAFT_484486	7.60223	0.871283	ZDS	432	439	-	GGGCCGAC
MA1062.1.TCP15	8.4277	0.866473	ZDS	432	439	-	GGGCCGAC
MA1066.1.TCP23	8.66988	0.864171	ZDS	432	439	-	GGGCCGAC
MA1050.1.OsI_08196	7.54795	0.862262	ZDS	432	439	-	GGGCCGAC
MA2399.1.LjSGA_053525.1	8.12988	0.8622	ZDS	432	439	-	GGGCCGAC
UN0034.2.PK14653.1	7.11544	0.849735	ZDS	432	439	-	GGGCCGAC
MA2364.1.VIT_15s0048g01150	7.04327	0.84371	ZDS	432	439	-	GGGCCGAC
MA1054.1.ARALYDRAFT_897773	7.47449	0.842888	ZDS	432	441	-	TTGGGCCGAC
UN0030.1.PK12240.1	6.22605	0.842348	ZDS	432	439	-	GGGCCGAC
UN0034.1.PK14653.1	7.25813	0.840166	ZDS	432	440	-	TGGGCCGAC
MA1063.2.TCP19	5.83211	0.836523	ZDS	432	439	-	GGGCCGAC
MA1054.2.ARALYDRAFT_897773	6.60589	0.836293	ZDS	432	440	-	TGGGCCGAC
MA0587.2.TCP16	7.72383	0.833123	ZDS	432	439	+	GTCGGCCC
MA1019.2.Glyma19g26560.1	6.63128	0.832834	ZDS	432	439	-	GGGCCGAC
UN0032.2.PK13314.1	6.33606	0.832696	ZDS	432	439	-	GGGCCGAC
MA1035.1.TCP4	5.99536	0.8316	ZDS	432	439	-	GGGCCGAC
MA2068.1.PK10344.1	5.351	0.826804	ZDS	432	439	-	GGGCCGAC
MA1428.2.TCP8	5.45627	0.823311	ZDS	432	439	-	GGGCCGAC
MA1063.1.TCP19	6.39046	0.8211	ZDS	432	441	-	TTGGGCCGAC
MA1031.1.OJ1581_H09.2	6.00461	0.819044	ZDS	432	441	+	GTCGGCCCAA
MA1031.1.OJ1581_H09.2	6.00461	0.819044	ZDS	432	441	-	TTGGGCCGAC
UN0032.1.PK13314.1	6.61343	0.818779	ZDS	432	441	-	TTGGGCCGAC
MA2377.1.cassava45561.m1	6.50584	0.818766	ZDS	432	440	-	TGGGCCGAC
MA1019.1.Glyma19g26560.1	6.43883	0.815563	ZDS	432	440	-	TGGGCCGAC
MA1289.2.TCP3	5.48061	0.811553	ZDS	432	439	-	GGGCCGAC
MA1428.1.TCP8	5.23566	0.808382	ZDS	432	440	-	TGGGCCGAC
MA0587.1.TCP16	7.51327	0.807179	ZDS	432	441	+	GTCGGCCCAA
MA1064.1.TCP2	5.29321	0.805868	ZDS	432	441	+	GTCGGCCCAA
MA1064.1.TCP2	5.29321	0.805868	ZDS	432	441	-	TTGGGCCGAC
MA1287.2.TCP21	6.60216	0.801466	ZDS	432	442	+	GTCGGCCCAAA
MA1284.2.TCP1	7.9691	0.801247	ZDS	432	442	+	GTCGGCCCAAA
MA1064.2.TCP2	4.94422	0.823211	ZDS	433	440	+	TCGGCCCA
MA1064.2.TCP2	4.94422	0.823211	ZDS	433	440	-	TGGGCCGA
MA1410.2.StBRC1	4.46107	0.815368	ZDS	433	439	-	GGGCCGA
MA1410.2.StBRC1	5.40155	0.83964	ZDS	434	440	+	CGGCCCA
MA1064.2.TCP2	4.84722	0.820671	ZDS	434	441	+	CGGCCCAA
MA1064.2.TCP2	4.84722	0.820671	ZDS	434	441	-	TTGGGCCG
MA2346.1.OsTCP7	3.83033	0.80129	ZDS	434	439	+	CGGCCC
MA2346.1.OsTCP7	3.83033	0.80129	ZDS	434	439	-	GGGCCG
MA1410.2.StBRC1	4.70386	0.821634	ZDS	435	441	+	GGCCCAA
MA1031.2.OJ1581_H09.2	4.21371	0.812488	ZDS	435	440	+	GGCCCA
MA1031.2.OJ1581_H09.2	4.21371	0.812488	ZDS	435	440	-	TGGGCC
MA2346.1.OsTCP7	4.19395	0.812302	ZDS	435	440	+	GGCCCA
MA2346.1.OsTCP7	4.19395	0.812302	ZDS	435	440	-	TGGGCC
MA1828.2.Zm00001d038683	6.39963	0.818173	ZDS	481	488	+	CTCGTCCA
MA1282.1.TCP13	9.48328	0.807765	ZDS	670	682	-	GTGGAGAGCACAA
MA1054.1.ARALYDRAFT_897773	6.79751	0.830694	ZDS	672	681	-	TGGAGAGCAC
MA1054.2.ARALYDRAFT_897773	5.92891	0.823586	ZDS	672	680	-	GGAGAGCAC

## Sheet: Sup Table 8
Table S8 Information of primers uesed in this study.
Primer ID	Sequence of primers (5’-3’)	Purpose
TCP7-adapteF	GTACAAAAAAGCAGGCTTCATGATGTCTAATTCGGACGGTGCC	PK7WG2D vector
TCP7-adapteR	TGTACAAGAAAGCTGGGTCCCCTCAACGCGGGTCTTCCTCTC
PET32a-TCP3-F	GCTGATATCGGATCCGAATTC ATGGGGGAATCTCACAATCA	Protein purification
PET32a-TCP3-R	TGCGGCCGCAAGCTTGTCGAC ATGGCGAGAATCAGAGGAAG
pET32a-TCP7-F	GCTGATATCGGATCCGAATTC ATGTCTAATTCGGACGGTGCC
pET32a-TCP7-R	TGCGGCCGCAAGCTTGTCGAC ACGCGGGTCTTCCTCTCTCC
pET32a-TCP201-F	GCTGATATCGGATCCGAATTC ATGGATCCCAAGGCCTCAAA
pET32a-TCP201-R	TGCGGCCGCAAGCTTGTCGAC CTGCCCTGACCCTTGTGAAT
LUC-ZDSpro-F	GGTGGAGATCGAATTCCATGG AGACACGATTCGATCCGTTTAGT	LUC
LUC-ZDSpro-R	TGTTTTTGGCGTCTTCCATGG TACTGAAAATCCTGAGCTGA
LUC-NCED2pro-F	GGTGGAGATCGAATTCCATGG ATAATCAAGGTCGGTGCCGC
LUC-NCED2pro-R	TGTTTTTGGCGTCTTCCATGG GGCTATATGGCACAAGACTG
LUC-BCHpro-F	GGTGGAGATCGAATTCCATGG AGCACGACAGAAAGATGAGA
LUC-BCHpro-R	TGTTTTTGGCGTCTTCCATGG CATGGTGGGGTTTTGTTTGT
ZDS-TCP1-F	CACTTCTAATCCATATTATGGGCCTAAATATCAAAACTGT	EMSA
ZDS-TCP1-R	ACAGTTTTGATATTTAGGCCCATAATATGGATTAGAAGTG
ZDS-TCP2-F	AAAGTCGACATAGGAGGTTCCGAGTTTCAAACAGAT
ZDS-TCP2-R	ATCTGTTTGAAACTCGGAACCTCCTATGTCGACTTT
ZDS-TCP3-F	CCGAAACCAGAAATGGTCGGCCCAAAAAATATGTGACAAC
ZDS-TCP3-R	GTTGTCACATATTTTTTGGGCCGACCATTTCTGGTTTCGG
NCED2-TCP1-F	GTCGCAGACAAAGATGGGGCCAGGGGTAATGGATGTT
NCED2-TCP1-R	AACATCCATTACCCCTGGCCCCATCTTTGTCTGCGAC
NCED2-TCP2-F	AACTCTCACTCTTATTGGCCCTTAATTTTAGGATCCCTCCA
NCED2-TCP2-R	TGGAGGGATCCTAAAATTAAGGGCCAATAAGAGTGAGAGTT
NCED2-TCP3-F	TCTGAGATGTCTGAGGTGGACCTCTACTAGAAACAAAC
NCED2-TCP3-R	GTTTGTTTCTAGTAGAGGTCCACCTCAGACATCTCAGA
BCH-TCP1-F	CAAATTTTTAGGTCCAATTAAAATTGTCCACTTATTGTAA
BCH-TCP1-R	TTACAATAAGTGGACAATTTTAATTGGACCTAAAAATTTG
BCH-TCP2-F	CTCGTAAACAAACAAAACCCCACCATGGCGGTCGGACTAT
BCH-TCP2-R	ATAGTCCGACCGCCATGGTGGGGTTTTGTTTGTTTACGAG
Co-ZDS-TCP1-F	CACTTCTAATCCATATTATGGGCCTAAATATCAAAACTGT
Co-ZDS-TCP1-R	ACAGTTTTGATATTTAGGCCCATAATATGGATTAGAAGTG
Co-ZDS-TCP2-F	AAAGTCGACATAGGAGGTTCCGAGTTTCAAACAGAT
Co-ZDS-TCP2-R	ATCTGTTTGAAACTCGGAACCTCCTATGTCGACTTT
Co-ZDS-TCP3-F	CCGAAACCAGAAATGGTCGGCCCAAAAAATATGTGACAAC
Co-ZDS-TCP3-R	GTTGTCACATATTTTTTGGGCCGACCATTTCTGGTTTCGG
Co-NCED2-TCP1-F	GTCGCAGACAAAGATGGGGCCAGGGGTAATGGATGTT
Co-NCED2-TCP1-R	AACATCCATTACCCCTGGCCCCATCTTTGTCTGCGAC
Co-NCED2-TCP2-F	AACTCTCACTCTTATTGGCCCTTAATTTTAGGATCCCTCCA
Co-NCED2-TCP2-R	TGGAGGGATCCTAAAATTAAGGGCCAATAAGAGTGAGAGTT
Co-NCED2-TCP3-F	TCTGAGATGTCTGAGGTGGACCTCTACTAGAAACAAAC
Co-NCED2-TCP3-R	GTTTGTTTCTAGTAGAGGTCCACCTCAGACATCTCAGA
Co-BCH-TCP1-F	CAAATTTTTAGGTCCAATTAAAATTGTCCACTTATTGTAA
Co-BCH-TCP1-R	TTACAATAAGTGGACAATTTTAATTGGACCTAAAAATTTG
Co-BCH-TCP2-F	CTCGTAAACAAACAAAACCCCACCATGGCGGTCGGACTAT
Co-BCH-TCP2-R	ATAGTCCGACCGCCATGGTGGGGTTTTGTTTGTTTACGAG
Mut-ZDS-TCP1-F	CACTTCTAATCCATAGGGGGGGGGAAATATCAAAACTGT
Mut-ZDS-TCP1-R	ACAGTTTTGATATTTCCCCCCCCCTATGGATTAGAAGTG
Mut-ZDS-TCP2-F	AAAGTCGACATAGGAGGGAAAGAGTTTCAAACAGAT
Mut-ZDS-TCP2-R	ATCTGTTTGAAACTCTTTCCCTCCTATGTCGACTTT
Mut-ZDS-TCP3-F	CCGAAACCAGAAATTTTGGGGGGTTTAAATATGTGACAAC
Mut-ZDS-TCP3-R	GTTGTCACATATTTAAACCCCCCAAAATTTCTGGTTTCGG
Mut-NCED2-TCP1-F	GTCGCAGACAAAGATAAAAGGGGGGGTAATGGATGTT
Mut-NCED2-TCP1-R	AACATCCATTACCCCCCCTTTTATCTTTGTCTGCGAC
Mut-NCED2-TCP2-F	AACTCTCACTCTTATCCCAAATTAATTTTAGGGAAACTCCA
Mut-NCED2-TCP2-R	TGGAGTTTCCCTAAAATTAATTTGGGATAAGAGTGAGAGTT
Mut-NCED2-TCP3-F	TCTGAGATGTCTGAGGGGGAAAACTACTAGAAACAAAC
Mut-NCED2-TCP3-R	GTTTGTTTCTAGTAGTTTTCCCCCTCAGACATCTCAGA
Mut-BCH1-TCP1-F	CAAATTTTTACCCCCCATTAAAAAAGGGGGCTTATTGTAA
Mut-BCH1-TCP1-R	TTACAATAAGCCCCCTTTTTTAATGGGGGGTAAAAATTTG
Mut-BCH1-TCP2-F	CTCGTAAACAAACAATTCCCCGGGGTGGCGGTCGGACTAT
Mut-BCH1-TCP2-R	ATAGTCCGACCGCCACCCCGGGGAATTGTTTGTTTACGAG
qPCR-Actin-F	CCGACCGTATGAGCAAGGAAA	RT-qPCR
qPCR-Actin-R	TTCCTGTGGACAATGGATGGA
qPCR-TCP20-F	AGGATGCCAGCTTTATGTGCT
qPCR-TCP20-R	AACAGAGTTCCCCTGTTCGG
qPCR-TCP7-F	GACGGTGTCTTCTTCGGCTA
qPCR-TCP7-R	TGGAATCTTCCCCTTTGGTCC
qPCR-TCP3-F	AGTCCAGTAACACGCCTTCG
qPCR-TCP3-R	CACCAACAGGAGAGGCGAAT
qPCR-DXS1-F	TCTCTCTCACTTCCTCCTTCG
qPCR-DXS1-R	ATCTTCGTCGCTTCCTCG
qPCR-DXS2-F	AGGGAGTTACCAAGCAAATAGG
qPCR-DXS2-R	GGTACTTGTCCGCAGCCTT
qPCR-DXR1-F2	GTCAAATCATCGCCTCCC
qPCR-DXR1-R2	CCGCAACTATGTCCAACG
qPCR-DXR2-F	CACCAGGTCCAATCATCGC
qPCR-DXR2-R	TGTCCAAGGTCTGAGTTCCAA
qPCR-HDS-F	GGACGGTGATGGTGGGAAA
qPCR-HDS-R	CGTAGAGCAACAGAAGGGGC
qPCR-HDR-F	TGGAGGAGATGGCAGTTCA
qPCR-HDR-R	TAGACACCCAAGGGCAAGT
qPCR-IDI-F	CCAAACTCTGCTCCTCACTAAT
qPCR-IDI-R	TCATGACCAACAACGCGA
qPCR-PSY-F	TTATTATGTTGCTGGGACCG
qPCR-PSY-R	ATCTGAAAGCCCCGCCT
qPCR-PDS-F	CCGAGATAGTGAACCGATGG
qPCR-PDS-R	GGAGAAGTACGAAATGACGAAG
qPCR-ZISO-F	AAAGCCAGCACCACCCT
qPCR-ZISO-R	AACCACTCCCAAAATCACG
qPCR-ZDS-F	GGGTTTGTTTCCGCCAG
qPCR-ZDS-R	CCGCACCGACCTTTTTC
qPCR-CRTISO-F	TGGTTGTGAGATGGAGGTGA
qPCR-CRTISO-R	GAGGCAGATAATAGGCAAGTGT
qPCR-LCYE-F	GGGGTCCCAAAGTTTCTGT
qPCR-LCYE-R	CAATCTCTCTAACCTTGCCATG
qPCR-LCYB1-F	TAATGGAGTCACGGATAACCC
qPCR-LCYB1-R	CTTCTTGAGACCAAACCTAAGC
qPCR-LCYB2-F	GAATGAGCCTTACTTGCGAG
qPCR-LCYB2-R	AAGGATGGACTAAACCAGACG
qPCR-BCH-F	AAAACTTCAACCCTCTTCGC
qPCR-BCH-R	CAAAACTAGACATGACGGCAG
qPCR-ZEP-F	AGGTGAGGGACAATACAGAGG
qPCR-ZEP-R	TTTCATCCCCAACCGCT
qPCR-CYP97A3-F	TTCAACTCACTTCCTCCGTCA
qPCR-CYP97A3-R	CGCTCAACTGTAAATTCACCG
qPCR-CYP97C1-F	GGCAAAGTAAGCAAACCCC
qPCR-CYP97C1-R	GCGAGGACGGATAACGAT
qPCR-NCED2-F	CATCGGTAACGGAAGCG
qPCR-NCED2-R	AAGATCCCCAGAAGGAGTGA
qPCR-NCED3a-F	CTTCACTCATAGACTTGGGCTC
qPCR-NCED3a-R	GTCATTTTCCTTGGGTTGCT
qPCR-CCD1-2-F	GGAGGATGAAGTGGTTCTGAT
qPCR-CCD1-2-R	CTTTGCTTCCTGCCAGTGTA
qPCR-CCD4a-F	TCTCTCTGCTGCCAGGTTG
qPCR-CCD4a-R	TCTCTATGTCCCCATTCGGT
Chr1:16271953 Cg1g019210-F	GGGGGTCTTTACGACCGTT	SNP validation
Chr1:16271953 Cg1g019210-R	TTGAGTGCAAGCTAACCCGA
Chr5:28079590 Cg5g022580-F	AGTCCCGATTGGAACGTCAC
Chr5:28079590 Cg5g022580-R	CGCTAAAATCCGCATGCTC
Chr6:10827505 Cg6g007640-F	CAGCGGTTGGTTTGAAGGTC
Chr6:10827505 Cg6g007640-R	CAGAGGGGACTTGCACGAAG
Chr1:21420191 Cg1g022310-F	AGGTCTCATGTGAGATGCCTT
Chr1:21420191 Cg1g022310-R	CACATGGGTCCTCAATGCTTA
Chr1:22759608 Cg1g023260-F	ACACAGTTTTTAAAAGCAGATAATG
Chr1:22759608 Cg1g023260-R	AAGATATAATTGTCCTTTCGTCAAA
Chr3:16911801 Cg3g009310-F	GCAAAAATGCTTCTCTCCAGCA
Chr3:16911801 Cg3g009310-R	GCGGTGTGCGTGTTAGTTAC
Chr4:7253738 Cg4g006670-F	TCAGCCACCAAAGAATCCCA
Chr4:7253738 Cg4g006670-R	GGCTCTTGAGTCTTGCCTCTT
Chr7:15966492 Cg7g014190-F	TGGCAATGGTGACTGTGAGGTT
Chr7:15966492 Cg7g014190-R	AAGCCACCCAGATTCAACACG
Chr1:11585029 Cg1g014640-F	ATTCTATCACGGGCCAGCAG
Chr1:11585029 Cg1g014640-R	ACACATTCAACTCGTATCATGAGC
Chr2: 14728136 Cg2g013180-F	ACGGGTTCACTGTTTGGTCTT
Chr2: 14728136 Cg2g013180-R	GATTGAGTGAGGAATGCGGC
Chr4:2486485 Cg4g002610-F	AGACTACAAGAGGTGATGCGG
Chr4:2486485 Cg4g002610-R	CGCGCTTCATGCGGTTTTG
Chr1: 5775135 Cg1g008700-F	AGGGTGCTTTCGGTGCTTCG
Chr1: 5775135 Cg1g008700-R	TGCGAAAGAGGCAAAGCGGA
Chr5:3801200 Cg5g005380-F	ATACACCCACGAGGTAGGGA
Chr5:3801200 Cg5g005380-R	TGTGTCTGTTGATTTCGAGCAAG
Chr6:2167762 Cg6g001090-F	TGCCTGAACACAAGAGTCGT
Chr6:2167762 Cg6g001090-R	TCGGAATGGTGAGACCTACCT
chrUn:1130760 CgUng000460-F	GCACGAGTAATTATGGAGGAAGAGG
chrUn:1130760 CgUng000460-R	TCTCTGGACTTTCTTGCAGAACCA
Chr1:18088816 Cg1g020400-F	GGTAAAACCGGGCCGTGACA
Chr1:18088816 Cg1g020400-R	ACCTAGCCGAAGAAAGCGTGT
